# Supplementary material for: GT‐rich promoters can drive RNA pol II transcription and deposition of H2A.Z in African trypanosomes
Source: EMBO J. 2017 Jul 12;36(17):2581–94. doi: 10.15252/embj.201695323 (PMC5579346; doi:10.15252/embj.201695323)
Supplement: Supplementary file 3 — Dataset EV1 [file EMBJ-36-2581-s003.xlsx]

## Sheet: Contents
Wedel et al.
Dataset EV1
Table of Contents
Sheet
Dataset EV1	List of 10mers enriched to at least 6-fold on coding strand compared to the noncoding strand across TSRs.

## Sheet: Dataset EV1
Wedel et al.
Dataset EV1
List of 10mers enriched to at least 6-fold on coding strand compared to the noncoding strand across TSRs.
To identify 10mers enriched on the coding strand compared to the noncoding strand across TSRs, the sequence of each TSR (n = 199) was divided in 5 equally-spaced regions. For each region the number of different 10mers was determined for the coding (blue) and noncoding strand (orange). This list contains only 10mers enriched at least 6-fold on the coding compared to the noncoding strand.
	coding strand					noncoding strand
10mer	region 1	region 2	region 3	region 4	region 5	region 1	region 2	region 3	region 4	region 5
GGGGGGGGGG	132	7	27	19	18	17	12	3	8	1
GTGTGTGTGG	18	2	4	4	2	1	1	0	1	0
TTTTTTGTTT	18	18	17	6	10	2	2	0	2	3
GGTGTGTGTG	15	0	2	1	2	0	0	0	1	0
CGGGGGGGGG	13	0	3	4	2	1	2	0	1	0
TATTTTTTTT	13	15	9	16	9	2	4	5	8	3
TTTTTTAAAT	13	11	7	3	3	2	4	2	4	2
TTTTTTTGTT	13	11	17	8	12	2	2	2	3	3
TTTTTTTTGC	13	21	12	10	8	2	6	5	4	2
TTTTTTTTGG	13	6	7	7	2	2	0	2	1	4
GTTTTTTGTT	13	9	3	0	1	0	1	0	2	1
TGTGTGTGGG	12	0	3	3	0	1	1	0	0	1
TTTTATTTTT	12	11	13	11	7	2	4	3	2	1
TTTTTGTTTT	12	13	19	13	3	2	3	2	5	2
GTGTGTGGGG	11	0	3	3	0	1	0	1	0	0
TGTGTTTGTG	11	6	1	4	2	1	0	1	1	0
TTTGTGTGTG	11	2	2	4	2	1	0	2	1	0
TGTTTTTTGT	11	10	3	3	2	0	2	2	2	0
CGTGTGTGTG	10	3	5	4	2	1	0	0	0	2
GGGGGGGGGC	10	2	3	0	4	1	4	0	1	0
TTTGTTTTGT	10	5	6	3	7	1	2	1	0	0
TTTGTTTTTG	10	7	4	4	8	1	1	3	4	0
TTCCCCCTTT	10	3	4	3	7	0	1	2	4	1
GTGTGTGTGC	9	3	2	1	3	1	0	1	1	2
GTGTGTTTGT	9	3	1	2	1	1	1	1	1	0
TATGTGTGTG	9	5	4	1	1	1	0	3	0	0
TGCGTGCGTG	9	0	2	2	1	1	1	0	0	1
TTTATTTTTT	9	14	12	11	11	1	2	3	3	1
TTTGTTTGTT	9	3	3	3	5	1	1	2	1	1
TTTTGTTTTT	9	9	10	7	4	1	0	4	6	2
GTGCGTGCGT	9	0	2	1	1	0	2	1	0	1
GTTTGTTTGT	9	2	1	1	1	0	2	0	1	0
TGTATGTGTG	9	4	3	3	2	0	2	2	1	0
TGTGTGTGTT	9	1	2	2	3	0	0	1	1	0
ATGTTTTTTT	8	4	7	4	5	1	2	2	0	0
CCCCCTCCCC	8	3	3	1	1	1	1	1	4	6
CCTTTTCTTT	8	4	5	3	0	1	5	3	2	2
GCGTGTGTGT	8	3	4	1	3	1	1	0	0	1
GGGGGGAAAC	8	0	1	0	1	0	1	2	0	0
GGTTGTTGTT	8	5	1	3	3	0	1	0	0	0
GTTTGTGTGT	8	2	3	1	0	0	0	1	0	0
TCATTTTTTT	8	10	8	2	4	0	2	5	1	0
TCGTTTTTTT	8	5	8	6	0	0	2	0	1	0
TGCGTGTGTG	8	2	7	2	3	0	1	0	0	1
TGGTGTGTGT	8	2	2	2	0	0	0	2	1	0
TGTTTGTGTG	8	5	3	4	3	0	1	1	1	0
TTGCTTTTTT	8	5	4	4	2	0	1	1	4	2
TTTTTGTTTC	8	7	2	4	6	0	1	1	3	1
AATGTTTTTT	7	5	1	3	1	1	1	2	1	0
ATGTGTGTGT	7	4	4	2	4	1	1	2	2	1
ATTTTATTTT	7	5	3	4	5	1	2	4	3	4
CCCTTTTCTT	7	2	2	4	3	1	1	1	2	0
CGAAGAAAAT	7	1	2	2	1	1	1	1	0	2
CGGTGGTGTT	7	0	2	1	0	1	0	0	1	1
GGGGGGGGAG	7	1	4	4	4	1	1	1	0	1
GTCTTTTTTT	7	2	1	1	3	1	2	0	1	3
GTGGGTGCGG	7	0	1	0	2	1	0	0	0	0
TCTTTCTCCC	7	0	1	0	0	1	2	2	1	0
TGTTGCTGCT	7	1	2	3	0	1	1	0	1	0
TGTTTTTGTT	7	3	7	11	3	1	0	2	2	3
TGTTTTTTCT	7	2	5	3	7	1	2	0	1	0
TTGTTTTTTC	7	4	2	5	5	1	1	0	1	1
TTTCCCCCTT	7	4	4	2	6	1	2	3	6	0
TTTGTCATTT	7	1	2	2	1	1	1	1	3	1
TTTGTTGAAA	7	0	2	0	0	1	0	0	2	0
TTTTTTTGGG	7	1	5	2	1	1	0	0	0	1
AGGGGGAGAG	7	0	0	0	0	0	0	1	0	1
GGTGGGTGGT	7	0	0	0	0	0	0	0	1	0
GTGCGTGTGT	7	2	3	3	1	0	3	0	0	0
GTGTGTGGAG	7	0	1	2	0	0	0	1	1	0
GTGTTTGTGG	7	0	1	1	1	0	0	0	0	0
GTTTTTTTGT	7	4	5	3	1	0	1	3	0	0
TCTTTGTTTT	7	5	4	3	7	0	1	0	1	0
TGCTTTTTTC	7	1	1	2	1	0	0	0	1	0
TGTGTATGTG	7	3	4	4	3	0	1	1	1	0
TGTGTGTTTG	7	4	0	2	1	0	0	4	0	0
TGTTCGTTTT	7	3	2	1	0	0	0	1	0	1
TTATTTTTGT	7	8	3	4	3	0	1	2	0	2
TTCCTTTTTG	7	2	2	1	2	0	2	0	0	3
TTCGTTTTTT	7	5	6	7	0	0	2	0	1	0
TTGTTTTGTT	7	6	6	1	5	0	5	0	1	0
TTTCGTTTTT	7	5	3	4	0	0	1	2	1	1
AAAAAAGGAG	6	1	2	2	0	1	2	1	0	1
AAAAAGAAAG	6	2	5	3	2	1	5	7	7	6
ACCGCTGCTG	6	2	1	2	0	1	0	1	0	1
CGGTGGAGGC	6	0	0	0	1	1	0	0	0	0
GAAGAAAATT	6	3	1	1	0	1	1	1	2	2
GCTGCTGCTT	6	1	2	0	3	1	1	0	0	0
GGTGCTGCTG	6	0	2	2	2	1	2	0	0	0
GTATATATTT	6	5	4	5	0	1	1	0	3	2
GTGGGTGGTG	6	0	2	0	1	1	0	0	1	0
TCCCCCTTTC	6	1	0	2	2	1	0	0	3	1
TGGGCACGTG	6	0	0	0	0	1	0	1	1	0
TGGGTGGTGG	6	2	2	1	1	1	0	0	0	0
TGTGTGGGGG	6	0	1	2	1	1	0	0	0	0
TGTGTTTTTT	6	4	6	2	0	1	0	0	0	1
TTCATTTTTT	6	8	3	3	4	1	3	5	2	1
TTGTGTGTGT	6	1	1	4	1	1	0	1	1	0
TTGTGTGTTT	6	4	1	1	1	1	0	2	2	0
TTGTTTTTTT	6	4	9	6	6	1	4	3	5	1
TTTCTTTCTT	6	6	5	7	3	1	2	1	3	2
TTTTCTATTT	6	4	2	2	2	1	3	0	0	0
TTTTCTGAGG	6	0	0	1	0	1	1	0	0	0
TTTTTTGTCA	6	4	6	2	0	1	1	0	0	0
TTTTTTTCTA	6	4	6	2	6	1	2	3	0	1
TTTTTTTTTN	6	3	0	3	3	1	2	1	1	0
CAGTGGAAAA	6	1	0	3	2	0	2	0	2	1
CATTGTTTGT	6	1	2	0	1	0	0	1	0	0
GAAGCGGTGG	6	0	1	0	0	0	0	0	0	0
GAGGGGGAGA	6	1	0	1	0	0	0	1	0	0
GGAAACTCTC	6	0	0	0	0	0	0	1	1	0
GGCTGATGGC	6	0	1	0	1	0	0	0	0	0
GGGCGTGGGG	6	0	0	0	0	0	0	0	0	1
GGGGGGGGCT	6	2	1	0	2	0	0	0	2	0
GGGTGTTGTG	6	0	0	1	1	0	0	1	0	0
GGTGATGGCT	6	0	0	0	1	0	0	0	0	0
GGTGTTGTTT	6	1	3	0	2	0	0	1	0	1
GTATGTGTGT	6	4	4	4	1	0	2	3	1	0
GTGATGGCTG	6	0	0	1	0	0	0	0	0	0
GTGTGTGGCG	6	0	0	0	1	0	1	0	0	1
GTGTGTGGTG	6	0	2	3	1	0	1	0	0	0
GTGTTGTTTT	6	2	6	1	1	0	3	2	1	1
GTGTTTGTGT	6	3	1	4	2	0	0	2	0	0
GTTGTTGTGG	6	0	0	1	1	0	0	0	0	0
GTTTTATTTT	6	5	2	4	1	0	1	1	2	2
TAGCATCTCA	6	0	0	1	1	0	0	0	0	0
TCGGCTGCGG	6	0	0	1	0	0	1	0	0	0
TGATTGTTTG	6	0	2	0	0	0	0	0	0	0
TGGAAAAGGA	6	0	1	1	2	0	1	1	0	0
TGGGGCGTGG	6	0	0	0	0	0	0	0	0	0
TGGTGGTTGC	6	1	0	1	0	0	0	0	0	0
TGTGTGTATG	6	2	2	1	0	0	1	1	1	1
TGTGTGTGAA	6	2	1	1	1	0	0	0	1	0
TGTGTGTGGA	6	2	3	2	0	0	0	0	0	0
TGTTATTTGT	6	2	1	0	1	0	1	0	2	0
TGTTGTGGTT	6	0	1	1	1	0	0	1	0	0
TGTTTGCTTT	6	3	2	1	1	0	1	0	1	2
TGTTTTGTCT	6	1	3	0	1	0	0	0	0	0
TGTTTTGTTT	6	5	6	3	5	0	3	0	2	1
TTATTTTATT	6	6	4	3	1	0	0	1	0	1
TTCGCCCTTT	6	1	0	1	0	0	1	0	0	0
TTGTATGTGT	6	2	1	0	1	0	0	1	0	0
TTGTTGTGGT	6	0	0	1	2	0	0	1	0	0
TTGTTTGTTG	6	2	2	1	1	0	0	2	1	0
TTTATTTTTG	6	3	7	6	2	0	1	1	1	2
TTTCGGTGCT	6	1	1	1	0	0	2	0	0	1
TTTCTCCCTT	6	3	4	2	4	0	2	1	0	2
TTTGCTTTTT	6	4	6	6	2	0	0	2	2	2
TTTGGGGGGG	6	1	6	3	1	0	1	1	1	1
TTTGTATGTG	6	1	1	0	1	0	0	1	1	1
TTTGTGTGTT	6	6	3	1	0	0	0	0	2	0
TTTGTTTCCT	6	2	3	3	3	0	1	0	3	2
TTTGTTTTCC	6	2	6	2	4	0	1	1	1	3
TTTTGCCACT	6	0	2	2	0	0	1	0	0	1
TTTTGGGGGG	6	2	5	4	2	0	0	0	1	1
TTTTTTTATT	6	7	9	4	7	0	0	6	1	1
TTTTTTTGAT	6	3	8	3	1	0	0	1	1	0
TTTTTTTGCA	6	6	6	3	1	0	1	2	1	1
