# Supplementary material for: GT‐rich promoters can drive RNA pol II transcription and deposition of H2A.Z in African trypanosomes
Source: EMBO J. 2017 Jul 12;36(17):2581–94. doi: 10.15252/embj.201695323 (PMC5579346; doi:10.15252/embj.201695323)
Supplement: Supplementary file 4 — Dataset EV2 [file EMBJ-36-2581-s004.xlsx]

## Sheet: Contents
Wedel et al.
Dataset EV2
Table of Contents
Sheet
Dataset EV2	Information about sequencing data discussed in this publication and their processing sorted by figure.

## Sheet: Dataset EV2
Wedel et al.
Dataset EV2
Information about sequencing data discussed in this publication and their processing sorted by figure.
The data have been deposited in NCBI's Gene Expression Omnibus (Edgar et al., 2002) and are accessible through GEO Series accession number GSE98061 (https://www.ncbi.nlm.nih.gov/geo/query/acc.cgi?acc=GSE98061).
The computational data analysis was implemented as a Unix shell script, which together with further programs generated for this study are available at https://doi.org/10.5281/zenodo.438156 (DOI:10.5281/zenodo.438156).
		sequencing							mapping of sequenced reads				processing of aligned reads
figure	description	fastq name	internal library name	type of seq	sequencer	sequencing mode	readlength [bp]	sequenced reads	mapping software	mapping parameters	read alignments	reference genome	wig file ws ss	average file ws ss	statistics
1A/C	H2A.Z ChIP	Wt_H2AZ_ChIP_R1.fq.bz2; Wt_H2AZ_ChIP_R2.fq.bz2	NS092	ChIP-Seq	Illumina HiSeq 2500	paired-end	2x100	19307030	bowtie2 version 2.1.0	local	0.9328	Tb427v24	ws 101 ss 101	-	-
1A/C	H2A.Z ChIP	Wt_H2AZ_ChIP_R1.fq.bz2; Wt_H2AZ_ChIP_R2.fq.bz2	NS092	ChIP-Seq	Illumina HiSeq 2500	paired-end	2x100	19307030	bowtie2 version 2.1.0	local	0.9328	Tb427v24	ws 1 ss 1	ws 101 ss 101	median
1A	TY-RPB9 ChIP	TY-RPB9_ChIP_R1.fq.gz; TY-RPB9_ChIP_R2.fq.gz	NS300	ChIP-Seq	Illumina NextSeq	paired-end	2x76	2389665	bowtie2 version 2.1.0	local	0.8973	Tb427v24	ws 101 ss 25	-	-
1C	small 3P-RNA	3P-RNA_+PP_R1.fq.bz2; 3P-RNA_-PP_R1.fq.bz2	NS279; NS280	RNA-Seq	Illumina NextSeq	paired-end	2x76	19023800; 15803268	bowtie2 version 2.1.0	R1.fq only, local	46.51%; 51.76%	Tb427v24	ws 1001 ss 25, ratio, forward/reverse	-	-
1C	small 3P-RNA	3P-RNA_+PP_R1.fq.bz2; 3P-RNA_-PP_R1.fq.bz2	NS279; NS280	RNA-Seq	Illumina NextSeq	paired-end	2x76	19023800; 15803268	bowtie2 version 2.1.0	R1.fq only, local	46.51%; 51.76%	Tb427v24	ws 1001 ss 25, ratio, forward/reverse	ws 101 ss 101	median
2B/C	H2A.Z ChIP	Wt_H2AZ_ChIP_R1.fq.bz2; Wt_H2AZ_ChIP_R2.fq.bz2	NS092	ChIP-Seq	Illumina HiSeq 2500	paired-end	2x100	19307030	bowtie2 version 2.1.0	local	0.9328	Tb427v24	ws 101 ss 101	-	-
2B	H3.V	Siegel et al., 2009	N/A	ChIP-Seq	Siegel et al., 2009	single-end	36	6812684	bowtie2 version 2.1.0	local	0.3874	Tb427v24	ws 501 ss 501	-	-
2B	mRNA Seq	Vasquez et al., 2014	NS025	RNA-Seq	Illumina HiSeq 2500	single-end	2x100	20213835	bowtie2 version 2.1.0	local	0.4714	Tb427v24	ws 101 ss 101	-	-
3A	H2A.Z ChIP	Wt_H2AZ_ChIP_R1.fq.bz2; Wt_H2AZ_ChIP_R2.fq.bz2	NS092	ChIP-Seq	Illumina HiSeq 2500	paired-end	2x100	19307030	bowtie2 version 2.1.0	local	0.9328	Tb427v24	ws 1 ss 1	ws 101 ss 101	median
3D	GT_210_nt_8dpt	GT_210_nt_input_8dpt_R1.fq.bz2; GT_210_nt_input_8dpt_R2.fq.bz2; GT_210_nt_ChIP_8dpt_R1.fq.bz2; GT_210_nt_ChIP_8dpt_R2.fq.bz2	NS341; NS342	ChIP-Seq	Illumina NextSeq	paired-end	2x76	4389183; 4822644	bowtie2 version 2.1.0	local	99.62%; 99.21%	Tb427v24_GT_210_nt_8dpt	ws 1 ss 1, ratio	-	-
3D	GT_210_nt_21dpt	GT_210_nt_input_21dpt_R1.fq.bz2; GT_210_nt_input_21dpt_R2.fq.bz2; GT_210_nt_ChIP_21dpt_R1.fq.bz2; GT_210_nt_ChIP_21dpt_R2.fq.bz2	NS230; NS231	ChIP-Seq	Illumina NextSeq	paired-end	2x76	3590078; 3766157	bowtie2 version 2.1.0	local	82.34%; 91.82%	Tb427v24_GT_210_nt_21dpt	ws 1 ss 1, ratio	-	-
3D	GT_416_nt_8dpt	GT_416_nt_input_8dpt_R1.fq.bz2; GT_416_nt_input_8dpt_R2.fq.bz2; GT_416_nt_ChIP_8dpt_R1.fq.bz2; GT_416_nt_ChIP_8dpt_R2.fq.bz2	NS345; NS346	ChIP-Seq	Illumina NextSeq	paired-end	2x76	5468941; 5380736	bowtie2 version 2.1.0	local	99.65%; 99.59%	Tb427v24_GT_416_nt_8dpt	ws 1 ss 1, ratio	-	-
3D	GT_416_nt_97dpt	GT_416_nt_input_97dpt_R1.fq.bz2; GT_416_nt_input_97dpt_R2.fq.bz2; GT_416_nt_ChIP_97dpt_R1.fq.bz2; GT_416_nt_ChIP_97dpt_R2.fq.bz2	NS248; NS249	ChIP-Seq	Illumina NextSeq	paired-end	2x76	11750987; 2475432	bowtie2 version 2.1.0	local	75.19%; 94.17%	Tb427v24_GT_416_nt_97dpt	ws 1 ss 1, ratio	-	-
4A	H2A.Z ChIP	Wt_H2AZ_ChIP_R1.fq.bz2; Wt_H2AZ_ChIP_R2.fq.bz2	NS092	ChIP-Seq	Illumina HiSeq 2500	paired-end	2x100	19307030	bowtie2 version 2.1.0	local	0.9328	Tb427v24	ws 101 ss 101	-	-
4A	H3 nucleosome positioning	H3_ChIP-seq_R1.fq.gz; H3_ChIP-seq_R2.fq.gz	NS031	ChIP-Seq	Illumina HiSeq 2500	paired-end	2x100	12615738	bowtie2 version 2.1.0	local, no-mixed, no-discordant, unique, 137-157	0.2518	Tb427v24	ws 11 ss 11	-	-
4A	H3 nucleosome positioning	H3_ChIP-seq_R1.fq.gz; H3_ChIP-seq_R2.fq.gz	NS031	ChIP-Seq	Illumina HiSeq 2500	paired-end	2x100	12615738	bowtie2 version 2.1.0	local, no-mixed, no-discordant, unique, 100-130	0.2678	Tb427v24	ws 11 ss 11	-	-
4A	H3 nucleosome positioning	H3_ChIP-seq_R1.fq.gz; H3_ChIP-seq_R2.fq.gz	NS031	ChIP-Seq	Illumina HiSeq 2500	paired-end	2x100	12615738	bowtie2 version 2.1.0	local, no-mixed, no-discordant, unique, >175	0.1629	Tb427v24	ws 11 ss 11	-	-
4B	H2A.Z ChIP	Wt_H2AZ_ChIP_R1.fq.bz2; Wt_H2AZ_ChIP_R2.fq.bz2	NS092	ChIP-Seq	Illumina HiSeq 2500	paired-end	2x100	19307030	bowtie2 version 2.1.0	local	0.9328	Tb427v24	ws 1 ss 1	ws 101 ss 101	mean
4B	H3 nucleosome positioning	H3_ChIP-seq_R1.fq.gz; H3_ChIP-seq_R2.fq.gz	NS031	ChIP-Seq	Illumina HiSeq 2500	paired-end	2x100	12615738	bowtie2 version 2.1.0	local, no-mixed, no-discordant, unique, 137-157	0.2518	Tb427v24	ws 1 ss 1	ws 11 ss 11	mean
4B	H3 nucleosome positioning	H3_ChIP-seq_R1.fq.gz; H3_ChIP-seq_R2.fq.gz	NS031	ChIP-Seq	Illumina HiSeq 2500	paired-end	2x100	12615738	bowtie2 version 2.1.0	local, no-mixed, no-discordant, unique, 100-130	0.2678	Tb427v24	ws 1 ss 1	ws 11 ss 11	mean
4B	H3 nucleosome positioning	H3_ChIP-seq_R1.fq.gz; H3_ChIP-seq_R2.fq.gz	NS031	ChIP-Seq	Illumina HiSeq 2500	paired-end	2x100	12615738	bowtie2 version 2.1.0	local, no-mixed, no-discordant, unique, >175	0.1629	Tb427v24	ws 1 ss 1	ws 11 ss 11	mean
5B/C/D	H3 nucleosome positioning	H3_ChIP-seq_R1.fq.gz; H3_ChIP-seq_R2.fq.gz	NS031	ChIP-Seq	Illumina HiSeq 2500	paired-end	2x100	12615738	bowtie2 version 2.1.0	local, no-mixed, no-discordant, unique, 137-157	0.2518	Tb927v24	ws 1 ss 1	ws 101 ss 25	median
5D	TY-RPB9 ChIP	TY-RPB9_input_R1.fq.gz; TY-RPB9_input_R2.fq.gz; TY-RPB9_ChIP_R1.fq.gz; TY-RPB9_ChIP_R2.fq.gz	NS299; NS300	ChIP-Seq	Illumina NextSeq	paired-end	2x76	2000698; 2389665	bowtie2 version 2.1.0	local	78.95%; 89.73%	Tb927v24	ws 1 ss 1, ratio	ws 101 ss 25	median
6B	H3 ChIP endog. polyY	H3_ChIP_GT_210_nt_R1.fq.gz; H3_ChIP_GT_210_nt_R2.fq.gz	NS273	ChIP-Seq	Illumina NextSeq	paired-end	2x76	23187157	bowtie version 1.1.1	--suppress 1,6,7,8 --fr -m 1 -v 2	0.3737	Tb427v24	nucwave default	-	-
6B	H3 ChIP strong polyY	H3_ChIP_strongPolyY_R1.fq.gz; H3_ChIP_strongPolyY_R2.fq.gz	NS274	ChIP-Seq	Illumina NextSeq	paired-end	2x76	27659287	bowtie version 1.1.1	--suppress 1,6,7,8 --fr -m 1 -v 2	0.3307	Tb427v24	nucwave default	-	-
6B	H3 ChIP no polyY	H3_ChIP_noPolyY_R1.fq.gz; H3_ChIP_noPolyY_R2.fq.gz	NS275	ChIP-Seq	Illumina NextSeq	paired-end	2x76	27946008	bowtie version 1.1.1	--suppress 1,6,7,8 --fr -m 1 -v 2	0.3582	Tb427v24	nucwave default	-	-
EV1A	H2A.Z ChIP	Wt_H2AZ_ChIP_R1.fq.bz2; Wt_H2AZ_ChIP_R2.fq.bz2	NS092	ChIP-Seq	Illumina HiSeq 2500	paired-end	2x100	19307030	bowtie2 version 2.1.0	local	0.9328	Tb427v24	ws 101 ss 101	-	-
EV1A	H3.V	Siegel et al., 2009	N/A	ChIP-Seq	Siegel et al., 2009	single-end	36	6812684	bowtie2 version 2.1.0	local	0.3874	Tb427v24	ws 501 ss 501	-	-
EV1A	mRNA Seq	Vasquez et al., 2014	NS025	RNA-Seq	Illumina HiSeq 2500	single-end	2x100	20213835	bowtie2 version 2.1.0	local	0.4714	Tb427v24	ws 101 ss 101	-	-
EV3	H2A.Z ChIP	Wt_H2AZ_ChIP_R1.fq.bz2; Wt_H2AZ_ChIP_R2.fq.bz2	NS092	ChIP-Seq	Illumina HiSeq 2500	paired-end	2x100	19307030	bowtie2 version 2.1.0	local	0.9328	Tb427v24	ws 101 ss 101	-	-
The processing of aligned reads was performed using a custom-made pipeline, COVERnant version 0.3.0, which is available for download at GitHub (https://github.com/konrad/COVERnant).
To investigate nucleosome positioning reads were aligens using bowtie version 1.1.1 and processing was performed using the nucwave pipeline (Quintales et al., 2015).
