# Supplementary material for: GT‐rich promoters can drive RNA pol II transcription and deposition of H2A.Z in African trypanosomes
Source: EMBO J. 2017 Jul 12;36(17):2581–94. doi: 10.15252/embj.201695323 (PMC5579346; doi:10.15252/embj.201695323)
Supplement: Supplementary file 5 — Dataset EV3 [file EMBJ-36-2581-s005.xlsx]

## Sheet: Contents
Wedel et al.
Dataset EV3
Table of Contents
Sheet
Figure 1C	Raw and normalized luciferase measurements illustrated in Fig 2C.
Figure 3C	Raw and normalized luciferase measurements illustrated in Fig 3C.
Figure 6A	Raw and normalized luciferase measurements illustrated in Fig 6A.
Figure EV1B	Raw and normalized luciferase measurements illustrated in Fig EV1B.
Figure EV1C	Raw and normalized luciferase measurements illustrated in Fig EV1C.

## Sheet: Figure 1C
Wedel et al.,
Dataset EV3
Raw and normalized luciferase measurements illustrated in Fig 2C.
	raw measurements				normalization
	Fluc		Rluc		for cell number (Fluc / Rluc)		for technical variations (x / rRNA promoter)
cell line	replicate 1	replicate 2	replicate 1	replicate 2	replicate 1	replicate 2	replicate 1	replicate 2
no firefly luciferase	18	28	10814	11174	0.001665	0.002506	0.0245662	0.0369747
rRNA promoter	650	624	9256	9552	0.070225	0.065327	1	1
no promoter	126	142	11374	11694	0.011078	0.012143	0.16345	0.179164
regA	904	910	9034	8898	0.100066	0.10227	1.47642	1.50894
regA1	1136	1268	9532	9012	0.119177	0.140701	1.75839	2.07597
regA2	1510	1622	11006	10850	0.137198	0.149493	2.02429	2.20569
regA3	1064	1168	10370	10142	0.102604	0.115165	1.51387	1.6992
regA4	604	696	12076	11838	0.050017	0.058794	0.737975	0.867475
regA5	1256	1174	10960	10654	0.114599	0.110193	1.69085	1.62584
regA6	948	1054	12652	12820	0.074929	0.082215	1.10554	1.21304
regA7	1054	1154	10798	11334	0.097611	0.101818	1.4402	1.50227
regA2rc	338	386	11786	11848	0.028678	0.032579	0.423129	0.480686
regB	1384	1306	11986	12186	0.115468	0.107172	1.70367	1.58127
regB1	1360	1292	9506	9416	0.143068	0.137213	2.1109	2.02451
regB2	822	836	12176	11432	0.06751	0.073128	0.996075	1.07897
regB3	1256	1228	13182	13468	0.095281	0.091179	1.40582	1.3453
regB4	922	962	11976	11100	0.076987	0.086667	1.1359	1.27873
regB5	882	910	12520	12044	0.070447	0.075556	1.03941	1.11479
regB1rc	374	398	9194	9142	0.040679	0.043535	0.600198	0.642336

## Sheet: Figure 3C
Wedel et al.,
Dataset EV3
Raw and normalized luciferase measurements illustrated in Fig 3C.
	raw measurements				normalization
	Fluc		Rluc		for cell number (Fluc / Rluc)		for technical variations (x / rRNA promoter)
cell line	replicate 1	replicate 2	replicate 1	replicate 2	replicate 1	replicate 2	replicate 1	replicate 2
rRNA promoter	360	338	10392	11174	0.034642	0.030249	1	1
no promoter	78	80	14435	14677	0.005404	0.005451	0.166556	0.168005
GT_210_nt	158	152	13678	13448	0.116234	0.119154	3.58244	3.67244
GT_210_nt_rc	122	110	10560	10742	0.011553	0.01024	0.356074	0.315606
GT_416_nt	1054	1022	10644	11292	0.099023	0.090507	3.05198	2.78951
GT_416_nt_rc	304	258	12012	12176	0.025308	0.021189	0.780016	0.653064

## Sheet: Figure 6A
Wedel et al.,
Dataset EV3
Raw and normalized luciferase measurements illustrated in Fig 6A.
	raw measurements				normalization
	Fluc		Rluc		for cell number (Fluc / Rluc)		for technical variations (x / rRNA promoter)
cell line	replicate 1	replicate 2	replicate 1	replicate 2	replicate 1	replicate 2	replicate 1	replicate 2
rRNA promoter	426	384	12872*	12872	0.0330951	0.0298322	1	1
GT_210_nt	1206	1106	14249*	14249	0.0846375	0.0776195	2.5574	2.60187
GT_210_nt with strong polyY	872	874	21458*	21458	0.0406375	0.0407307	1.2279	1.36533
GT_416_nt with no polyY	32	36	18937*	18937	0.00168981	0.00190104	0.0510593	0.0637245
* For technical reasons the Rluc replicate 1 did not work. Thus, we used replicate 2 for normalization.

## Sheet: Figure EV1B
Wedel et al.,
Dataset EV3
Raw and normalized luciferase measurements illustrated in Fig EV1B, upper panel.
	raw measurements				normalization
	Fluc		Rluc		for cell number (Fluc / Rluc)		for technical variations (x / rRNA promoter lower panel)
cell line	replicate 1	replicate 2	replicate 1	replicate 2	replicate 1	replicate 2	replicate 1	replicate 2
no firefly luciferase	14	20	7796	8054	0.001795	0.002483	0.0230486	0.0333696
rRNA promoter	34	32	10546	10540	0.003224	0.003036	0.0413975	0.0408015
no promoter	12	16	11082	10828	0.001083	0.001478	0.0139062	0.0198632
regA	26	14	12386	14249	0.002099	0.000983	0.0269521	0.0132108
regB	26	22	10358	10248	0.00251	0.002147	0.0322295	0.028854
Raw and normalized luciferase measurements illustrated in Fig EV1B, lower panel.
	raw measurements				normalization
	Fluc		Rluc		for cell number (Fluc / Rluc)		for technical variations (x / rRNA promoter)
cell line	replicate 1	replicate 2	replicate 1	replicate 2	replicate 1	replicate 2	replicate 1	replicate 2
no firefly luciferase	18	28	10814	11174	0.001665	0.002506	0.0213793	0.0336787
rRNA promoter	790	756	10144	10160	0.077879	0.074409	1	1
no promoter	18	10	7324	7114	0.002458	0.001406	0.0315618	0.0188956
regA	20	18	13240	12946	0.001511	0.00139	0.0194019	0.0186805
regB	40	38	17187	19623	0.002327	0.001937	0.0298797	0.0260318

## Sheet: Figure EV1C
Wedel et al.,
Dataset EV3
Raw and normalized luciferase measurements illustrated in Fig EV1C, upper panel.
	raw measurements				normalization
	Fluc		Rluc		for cell number (Fluc / Rluc)		for technical variations (x / rRNA promoter lower panel)
cell line	replicate 1	replicate 2	replicate 1	replicate 2	replicate 1	replicate 2	replicate 1	replicate 2
rRNA promoter	34	32	10546	10540	0.003224	0.003036	0.0413976	0.0408015
no promoter	12	16	11082	10828	0.001083	0.001478	0.0139062	0.0198632
GT_210_nt	24	20	17663	16931	0.00135877	0.00118127	0.0174472	0.0158753
Raw and normalized luciferase measurements illustrated in Fig EV1C, lower panel.
	raw measurements				normalization
	Fluc		Rluc		for cell number (Fluc / Rluc)		for technical variations (x / rRNA promoter)
cell line	replicate 1	replicate 2	replicate 1	replicate 2	replicate 1	replicate 2	replicate 1	replicate 2
rRNA promoter	790	756	10144	10160	0.077879	0.074409	1	1
no promoter	16	14	16317	14855	0.000980572	0.000942444	0.012591	0.0126657
GT_210_nt	12	22	19223	18669	0.000624252	0.00117842	0.00801567	0.0158371
