# Supplementary material for: GT‐rich promoters can drive RNA pol II transcription and deposition of H2A.Z in African trypanosomes
Source: EMBO J. 2017 Jul 12;36(17):2581–94. doi: 10.15252/embj.201695323 (PMC5579346; doi:10.15252/embj.201695323)
Supplement: Supplementary file 6 — Dataset EV4 [file EMBJ-36-2581-s006.xlsx]

## Sheet: Contents
Wedel et al.
Dataset EV4
Table of Contents
Sheet
Dataset EV4	CT values and primer sequences from RT-qPCR analyses in Figure EV2.

## Sheet: Dataset EV4
Wedel et al.
Dataset EV4
CT values and primer sequences from RT-qPCR analyses in Figure EV2.
Raw RT-qPCR data of genes in flanking PTUs before and after insertion of a GT-rich promoter (GT_416_nt).
Oligos were designed with Primer3 plus (http://primer3plus.com/cgi-bin/dev/primer3plus.cgi) using the default qPCR settings and are tabulated below:
		F oligo sequence 5´-3´		Tm [°C]		R oligo sequence 5´-3´		Tm [°C]	amplicon length [bp]
TERT (housekeeping gene)		GAGCGTGTGACTTCCGAAGG		60		AGGAACTGTCACGGAGTTTGC		60	108
Tb427.01.860		ATGCGCAAAATCCACTCTCG		59.3		ACTGCTTAGGCGCGAAAATG		59.6	147
Tb427.01.890		TCGCGTATTCATCGACGTTG		58.8		TTCTTTTGGCGCTGTCACAC		59.6	142
Tb427.01.990		AATTCACTTGACCGCTCACG		58.9		TGATCTTTCCGCCGTTTTGG		59.1	92
Tb427.01.1050		AAAGCGTTGCGGGTTTGATC		60		ATTCGTTTCGGCTTCGGTTG		59.5	138
The analysis was performed in triplicates.
Ct values
TERT	replicate 1	replicate 2	replictae 3	mean
no-promoter	23.1273	23.2184	23.2	23.1819
GT_416_nt clone 1	23.1056	23.1004	23.0117	23.0726
GT_416_nt clone 2	23.2881	23.1835	23.2787	23.2501
Tb427.01.860	replicate 1	replicate 2	replictae 3	mean
no-promoter	21.5569	21.362	21.5643	21.4944
GT_416_nt clone 1	21.5344	21.5003	21.6101	21.5483
GT_416_nt clone 2	21.4407	21.539	21.655	21.5449
Tb427.01.890	replicate 1	replicate 2	replictae 3	mean
no-promoter	25.0555	24.9105	24.9105	24.9589
GT_416_nt clone 1	25.4014	25.4223	25.4223	25.4153
GT_416_nt clone 2	25.6255	25.6326	25.6326	25.6302
Tb427.01.990	replicate 1	replicate 2	replictae 3	mean
no-promoter	23.0923	22.9742	23.05	23.0388
GT_416_nt clone 1	22.9439	22.9574	22.7487	22.8833
GT_416_nt clone 2	23.0098	23.0359	23.0172	23.0209
Tb427.01.1050	replicate 1	replicate 2	replictae 3	mean
no-promoter	22.7705	22.6627	22.7	22.7111
GT_416_nt clone 1	22.4516	22.3423	22.3562	22.3834
GT_416_nt clone 2	22.6714	22.6207	22.5729	22.6217
ΔCt analysis
	Ct					ΔCt				ΔΔCt				fold change compared to no-promoter control
replicate 1	TERT	Tb427.01.860	Tb427.01.890	Tb427.01.990	Tb427.01.1050	ΔCt Tb427.01.860	ΔCt Tb427.01.890	ΔCt Tb427.01.990	ΔCt Tb427.01.1050	ΔΔCt Tb427.01.860	ΔΔCt Tb427.01.890	ΔΔCt Tb427.01.990	ΔΔCt Tb427.01.1050	2^ΔΔCt Tb427.01.860	2^ΔΔCt Tb427.01.890	2^ΔΔCt Tb427.01.990	2^ΔΔCt Tb427.01.1050
no-promoter	23.1273	21.5569	25.0555	23.0923	22.7705	-1.57042	1.92813	-0.0350387	-0.356829	0	0	0	0	1	1	1	1
GT_416_nt clone 1	23.1056	21.5344	25.4014	22.9439	22.4516	-1.57116	2.29576	-0.161742	-0.653961	-0.000736969	0.367628	-0.126703	-0.297132	1.00051	0.775056	1.0918	1.2287
GT_416_nt clone 2	23.2881	21.4407	25.6255	23.0098	22.6714	-1.84743	2.33743	-0.27831	-0.616731	-0.27701	0.409304	-0.243271	-0.259901	1.21168	0.752986	1.18367	1.1974
	Ct					ΔCt				ΔΔCt				fold change compared to no-promoter control
replicate 2	TERT	Tb427.01.860	Tb427.01.890	Tb427.01.990	Tb427.01.1050	ΔCt Tb427.01.860	ΔCt Tb427.01.890	ΔCt Tb427.01.990	ΔCt Tb427.01.1050	ΔΔCt Tb427.01.860	ΔΔCt Tb427.01.890	ΔΔCt Tb427.01.990	ΔΔCt Tb427.01.1050	2^ΔΔCt Tb427.01.860	2^ΔΔCt Tb427.01.890	2^ΔΔCt Tb427.01.990	2^ΔΔCt Tb427.01.1050
no-promoter	23.2184	21.362	24.9105	22.9742	22.6627	-1.85637	1.69212	-0.244272	-0.55575	0	0	0	0	1	1	1	1
GT_416_nt clone 1	23.1004	21.5003	25.4223	22.9574	22.3423	-1.60005	2.32193	-0.142997	-0.758072	0.256327	0.629813	0.101274	-0.202322	0.837217	0.64626	0.932209	1.15055
GT_416_nt clone 2	23.1835	21.539	25.6326	23.0359	22.6207	-1.6445	2.44908	-0.147644	-0.562787	0.211872	0.756955	0.0966274	-0.00703647	0.863416	0.591744	0.935217	1.00489
	Ct					ΔCt				ΔΔCt				fold change compared to no-promoter control
replicate 3	TERT	Tb427.01.860	Tb427.01.890	Tb427.01.990	Tb427.01.1050	ΔCt Tb427.01.860	ΔCt Tb427.01.890	ΔCt Tb427.01.990	ΔCt Tb427.01.1050	ΔΔCt Tb427.01.860	ΔΔCt Tb427.01.890	ΔΔCt Tb427.01.990	ΔΔCt Tb427.01.1050	2^ΔΔCt Tb427.01.860	2^ΔΔCt Tb427.01.890	2^ΔΔCt Tb427.01.990	2^ΔΔCt Tb427.01.1050
no-promoter	23.2	21.5643	24.9105	23.05	22.7	-1.63569	1.71054	-0.15	-0.5	0	0	0	0	1	1	1	1
GT_416_nt clone 1	23.0117	21.6101	25.4223	22.7487	22.3562	-1.40162	2.4106	-0.262996	-0.655546	0.234071	0.700053	-0.112996	-0.155546	0.850232	0.61555	1.08147	1.11384
GT_416_nt clone 2	23.2787	21.655	25.6326	23.0172	22.5729	-1.62369	2.35387	-0.261552	-0.705832	0.0119967	0.643328	-0.111552	-0.205832	0.991719	0.640234	1.08039	1.15335
